# Supplementary material for: Chitosan-Enriched Solution Blow Spun Poly(Ethylene Oxide) Nanofibers with Poly(Dimethylsiloxane) Hydrophobic Outer Layer for Skin Healing and Regeneration
Source: Int J Mol Sci. 2022 May 5;23(9):5135. doi: 10.3390/ijms23095135 (PMC9105710; doi:10.3390/ijms23095135)
Supplement: Supplementary file 1 [file ijms-23-05135-s001.zip]

Archive with 1 entries (1 files):
- ijms-1664982-supplementary.pdf
